# Supplementary material for: Development, Optimization, and Stability Study of a Yataprasen Film-Forming Spray for Musculoskeletal Pain Management
Source: Gels. 2025 Jan 15;11(1):64. doi: 10.3390/gels11010064 (PMC11764686; doi:10.3390/gels11010064)
Supplement: Supplementary file 1 [file gels-11-00064-s001.zip]

Archive with 1 entries (1 files):
- gels-3392186-supplementary.pdf
